# Supplementary material for: Mechanistic insights into spontaneous transition from cellular alternans to ventricular fibrillation
Source: Physiol Rep. 2023 Mar 2;11(5):e15619. doi: 10.14814/phy2.15619 (PMC9981424; doi:10.14814/phy2.15619)
Supplement: Supplementary file 1 — Video S1–S6 [file PHY2-11-e15619-s001.zip]

Archive with 6 entries (6 files):
- video/Video 1.MP4
- video/Video 2.MP4
- video/Video 3.MP4
- video/Video 4.MP4
- video/Video 5.MP4
- video/Video 6.MP4
